# Supplementary material for: Progress in Serial Imaging for Prognostic Stratification of Lung Cancer Patients Receiving Immunotherapy: A Systematic Review and Meta-Analysis
Source: Cancers (Basel). 2024 Jan 31;16(3):615. doi: 10.3390/cancers16030615 (PMC10854498; doi:10.3390/cancers16030615)
Supplement: Supplementary file 1 [file cancers-16-00615-s001.zip]

Archive with 2 entries (2 files):
- cancers-2775797-supplementary Table S2.xlsx
- cancers-2775797-supplementary.pdf
