# Supplementary material for: Progress in Serial Imaging for Prognostic Stratification of Lung Cancer Patients Receiving Immunotherapy: A Systematic Review and Meta-Analysis
Source: Cancers (Basel). 2024 Jan 31;16(3):615. doi: 10.3390/cancers16030615 (PMC10854498; doi:10.3390/cancers16030615)
Supplement: Supplementary file 1 [file cancers-16-00615-s001.zip › cancers-2775797-supplementary Table S2.xlsx]

## Sheet: Data extraction
No	Study	Dataset	Study duration	Country	Study Design	Patients	Age	Sex (Female)	Smoker	Stage	Adeno	Immunotherapy agent	Immunotherapy regimen	Segmentation	VOI	Clinical feature	Radiomics	formula	Software	Validation	Classifier	Endpoints(PFS)	Endpoints(OS)	Endpoints(response)

## Sheet: Quality assessment
	Patient selection: Case- control	Patient selection: inappropriate exclusions	INDEX TEST : blind to reference standard	INDEX TEST : thrshold prespecified	Reference Standard : correctly classify the target condition	Reference Standard : blind to index test	Flow and Timing : appropriate interval	Flow and Timing : receive a reference standard	Flow and Timing : same reference standard	Flow and Timing : All patients analysed	Patient selection: applicability	INDEX TEST : applicability	Reference Standard : applicability
